# Supplementary material for: SIRT2 Inhibition by AGK2 Promotes Perinuclear Cytoskeletal Organisation and Reduces Invasiveness of MDA-MB-231 Triple-Negative Breast Cancer Cells in Confined In Vitro Models
Source: Cells. 2024 Dec 7;13(23):2023. doi: 10.3390/cells13232023 (PMC11639776; doi:10.3390/cells13232023)
Supplement: Supplementary file 1 [file cells-13-02023-s001.zip]

Archive with 1 entries (1 files):
- cells-3341677-supplementary.pdf
